# Supplementary material for: Genome-Wide Association Mapping Reveals Multiple QTLs Governing Tolerance Response for Seedling Stage Chilling Stress in Indica Rice
Source: Front Plant Sci. 2017 Apr 25;8:552. doi: 10.3389/fpls.2017.00552 (PMC5404645; doi:10.3389/fpls.2017.00552)
Supplement: Supplementary file 2 [file Table2.XLSX]

## Sheet: Sheet1
Table S2 Association of marker alleles with seedling stage cold stress tolerance using GLM and MLM analysis in 66 rice genotypes
			GLM			MLM
Trait	Marker	F	p	R2	F	p	R2
7_days_at_15_degree
	RM 3375A	14.5019	0.000316	0.18473
	RM 1347	4.47658	0.03826	0.06537
	RM 5746	20.1903	3e-05	0.23982
	RM 286	11.3975	0.00125	0.15117
	RM 328	8.67827	0.00449	0.11941	5.33066	0.02419	0.08201
	RM 152	43.7726	8.73e-09	0.40616
	RM 84	5.36043	0.02382	0.07728
	RM 341	7.46667	0.00812	0.10448
	RM 561	9.39516	0.00318	0.12801
	RM 14978	8.0146	0.00619	0.11129
	RM 253	38.5837	4.39e-08	0.37612
	RM284	19.0511	4.74e-05	0.22939
	RM 50	9.47991	0.00306	0.12901
	RM 239	22.3136	1.31e-05	0.25852
	RM2634	10.5959	0.00181	0.14204
	RM256	38.1676	5.02e-08	0.37358
	RM1211	8.99611	0.00385	0.12324
	RM1812	31.9634	3.93e-07	0.33308	6.8187	0.01122	0.1049
	RM558	43.7726	8.73e-09	0.40616	7.35657	0.00857	0.11318
	RM4112	7.31943	0.00873	0.10263
	RM5310	9.6353	0.00284	0.13085
	RM14960	11.3523	0.00128	0.15066
	RM7179	9.95367	0.00245	0.13459
	RM3701	14.4811	0.000319	0.18452
	RM173	12.1269	0.000901	0.1593
	RM590	5.28789	0.02475	0.07632
	RM6651	4.04636	0.04848	0.05946
	IN11D1	9.39516	0.00318	0.12801
	RM9	11.3653	0.00127	0.1508
	RM22491	11.3653	0.00127	0.1508
	RM104	20.3144	2.86e-05	0.24094
7_days_at_8_degree
	RM 3375A	15.7856	0.000183	0.19785	4.23706	0.04363	0.06519
	RM 245	8.77284	0.00429	0.12055
	RM 3602	4.2768	0.04268	0.06264
	RM 1347	12.1451	0.000894	0.1595
	RM 5746	24.3095	6.12e-06	0.27528
	RM 5704	8.21021	0.00563	0.1137
	RM 286	6.03092	0.01678	0.08612
	RM 328	11.5516	0.00117	0.1529
	RM 152	16.3837	0.000142	0.20382	5.06608	0.02784	0.07794
	RM 84	4.28113	0.04258	0.0627	5.68895	0.02004	0.08752
	RM 472	5.35197	0.02392	0.07717	5.18679	0.02611	0.0798
	RM 85	14.6543	0.000296	0.18631
	RM 341	11.3939	0.00126	0.15112
	RM 561	5.37281	0.02366	0.07745
	RM 493	8.77284	0.00429	0.12055
	RM 14978	11.0591	0.00146	0.14734
	RM 253	13.2472	0.000547	0.17149
	RM284	14.5947	0.000304	0.1857
	RM 50	6.43832	0.01362	0.0914
	RM 3648	9.38034	0.00321	0.12783
	RM 239	13.7487	0.000439	0.17684
	RM2634	30.2678	7.06e-07	0.32108	4.35225	0.04095	0.06696
	RM256	19.9868	3.26e-05	0.23798
	RM1812	11.0154	0.00149	0.14684	4.85139	0.03123	0.07464
	RM558	11.0154	0.00149	0.14684
	RM4112	14.5744	0.000307	0.18548
	RM5310	9.25881	0.0034	0.12638
	RM13335	9.35892	0.00324	0.12758
	RM14960	6.56171	0.01279	0.09299
	RM7179	20.6621	2.49e-05	0.24405
	RM282	7.83977	0.00675	0.10913
	RM3701	19.9777	3.27e-05	0.23789	5.3169	0.02437	0.0818
	RM173	17.541	8.77e-05	0.21512
	RM1113	8.59011	0.00468	0.11834
	RM6651	7.93467	0.00644	0.1103
	IN1C3	10.0049	0.00239	0.13519
	RM9	7.08623	0.00981	0.09968
	RM22491	4.51168	0.03753	0.06585
	RM104	7.87763	0.00662	0.1096
7_days_at_4_degree
	RM 3375A	12.7462	0.000683	0.16608
	RM 245	26.6505	2.57e-06	0.29399
	RM 3602	8.6457	0.00456	0.11901
	RM 1347	9.83687	0.00258	0.13322
	RM 5746	16.9986	0.00011	0.20986
	RM 5704	14.6366	0.000298	0.18613
	RM 286	11.2685	0.00133	0.14971
	RM 297	7.28926	0.00886	0.10225
	RM 328	28.3124	1.41e-06	0.3067
	RM 152	11.9586	0.000972	0.15744
	RM 1341	4.89671	0.03048	0.07107
	RM 84	7.33396	0.00867	0.10281
	RM 472	4.10067	0.04704	0.06021
	RM 85	16.5867	0.00013	0.20582
	RM 341	34.4654	1.68e-07	0.35003
	RM 561	10.9758	0.00152	0.14639
	RM 493	19.2437	4.39e-05	0.23117
	RM 14978	4.69843	0.03392	0.06839
	RM 253	9.88684	0.00252	0.13381
	RM 2799	9.04513	0.00376	0.12383
	RM 506	4.64043	0.035	0.0676
	RM284	21.2787	1.96e-05	0.24952	4.05799	0.04817	0.06243
	RM 50	13.2045	0.000557	0.17103
	RM 3648	11.2302	0.00135	0.14928
	RM 239	9.75537	0.00269	0.13227
	RM2634	13.4313	0.000504	0.17346	5.91821	0.01779	0.09105
	RM256	11.7787	0.00105	0.15544
	RM1211	4.41485	0.03957	0.06453
	RM1812	10.6778	0.00175	0.14299
	RM558	6.96767	0.01041	0.09818
	RM4112	30.645	6.19e-07	0.32379	7.70219	0.00722	0.1185
	RM5310	20.2751	2.9e-05	0.24058
	RM13335	27.5154	1.88e-06	0.30066
	RM14960	5.33539	0.02413	0.07695
	RM7179	12.3829	0.000803	0.16212
	RM282	14.2157	0.000358	0.18175
	RM3701	25.7733	3.55e-06	0.28709
	RM173	8.67407	0.0045	0.11936
	RM1113	28.5011	1.32e-06	0.30812
	IN1C3	23.1229	9.6e-06	0.26541
	RM9	6.3217	0.01445	0.0899
	RM104	33.226	2.55e-07	0.34174
14_days_at_4_degree
	RM 3375A	8.84206	0.00415	0.12139
	RM 245	33.431	2.38e-07	0.34312
	RM 3602	9.3544	0.00325	0.12752
	RM 1347	30.8678	5.73e-07	0.32538
	RM 5746	31.3287	4.88e-07	0.32864	4.55966	0.03657	0.07015
	RM 5704	15.2665	0.000228	0.1926
	RM 286	12.4124	0.000793	0.16244
	RM 297	10.6526	0.00177	0.1427	5.77443	0.01917	0.08884
	RM 328	29.3831	9.64e-07	0.31465
	RM 152	16.2308	0.000151	0.2023
	RM 1341	7.33189	0.00868	0.10279
	RM 84	6.78112	0.01144	0.0958
	RM 85	11.0974	0.00144	0.14777
	RM 341	35.8242	1.07e-07	0.35887
	RM 561	7.1974	0.00928	0.10109
	RM 493	15.1828	0.000236	0.19174	7.94291	0.00642	0.1222
	RM 253	6.5159	0.01309	0.0924
	RM 2799	9.26833	0.00338	0.1265
	RM 506	5.72238	0.0197	0.08207
	RM284	24.2393	6.29e-06	0.2747
	RM 50	9.3544	0.00325	0.12752
	RM 3648	6.78112	0.01144	0.0958	4.9614	0.02944	0.07633
	RM 239	6.02904	0.0168	0.08609	5.45534	0.02265	0.08393
	RM2634	12.368	0.000809	0.16195
	RM256	9.82293	0.0026	0.13306
	RM1211	5.59725	0.02103	0.08042
	RM1812	13.1027	0.000583	0.16994
	RM558	4.9726	0.02927	0.0721
	RM4112	25.5055	3.92e-06	0.28496
	RM5310	18.7268	5.4e-05	0.22637	4.76148	0.03278	0.07325
	RM13335	34.1982	1.84e-07	0.34826
	RM7179	7.39136	0.00842	0.10353
	RM282	18.8339	5.17e-05	0.22737
	RM3701	15.4428	0.000211	0.19439
	RM173	5.83912	0.01854	0.08361
	RM1113	22.1709	1.38e-05	0.25729
	IN1C3	18.0878	7.01e-05	0.22035
	RM9	8.14575	0.00581	0.11291
	RM104	28.0715	1.54e-06	0.30489	4.13727	0.0461	0.06365
21_days_at_4_degree
	RM 245	7.47475	0.00808	0.10458
	RM 3602	4.43755	0.03908	0.06484
	RM 1347	5.75547	0.01936	0.08251
	RM 5704	6.48717	0.01328	0.09203
	RM 297	6.48717	0.01328	0.09203
	RM 328	5.37141	0.02368	0.07743
	RM 152	8.59504	0.00467	0.1184
	RM 1341	30.3578	6.84e-07	0.32173	18.4148	6.13e-05	0.2833
	RM 341	8.59504	0.00467	0.1184
	RM 493	19.9312	3.33e-05	0.23747	6.73344	0.01172	0.10359
	RM 7003	6.48717	0.01328	0.09203	4.95467	0.02955	0.07623
	RM 506				4.46335	0.03854	0.06867
	RM 50				7.51859	0.00791	0.11567
	RM2634				6.54722	0.01288	0.10073
	RM305	4.07119	0.04782	0.05981
	RM1211	5.59002	0.02111	0.08033	4.16296	0.04545	0.06405
	RM4112	8.59879	0.00466	0.11844
	RM5310	4.1527	0.04571	0.06093	4.99303	0.02895	0.07682
	RM13335	11.5825	0.00115	0.15324
	RM7179	5.35005	0.02395	0.07715
	RM282	9.38609	0.0032	0.1279
	RM3701	5.69514	0.01998	0.08172
	RM9	5.59002	0.02111	0.08033
	RM104	6.52681	0.01302	0.09254
